# Supplementary material for: Pro-Apoptotic Antitumoral Effect of Novel Acridine-Core Naphthoquinone Compounds against Oral Squamous Cell Carcinoma
Source: Molecules. 2022 Aug 12;27(16):5148. doi: 10.3390/molecules27165148 (PMC9415509; doi:10.3390/molecules27165148)
Supplement: Supplementary file 1 [file molecules-27-05148-s001.zip]

Archive with 4 entries (4 files):
- .DS_Store
- Supplementary Biological Assays.pdf
- Supplementary Spectral data SI.pdf
- Supplementary Video S1 acridinas.avi
